# Supplementary material for: Integrative analysis of circRNAs, miRNAs, and mRNAs profiles to reveal ceRNAs networks in chicken intramuscular and abdominal adipogenesis
Source: BMC Genomics. 2020 Aug 26;21:594. doi: 10.1186/s12864-020-07000-3 (PMC7450580; doi:10.1186/s12864-020-07000-3)
Supplement: Supplementary file 1 — Additional file 1: Table S1. The list of differentially expressed (DE) circRNAs across various groups. Table S2. The list of differentially expressed (DE) miRNAs across various groups. Table S3. The primers used for qRT-PCR in the present study. [file 12864_2020_7000_MOESM1_ESM.xlsx]

## Sheet: Table S1
Table S1 The list of differentiated expressed (DE) circRNAs across various groups.
AbPre_vs_AbAd	#ID	AbPre1_TPM	AbPre2_TPM	AbAd1_TPM	AbAd2_TPM	PValue	FDR	log2FC	regulated	Ensemble ID	Gene symbol
	1:83410785|83437136	98.034	58.085	0	0	0.000131697	0.00750674	Inf	down	-	-
	14:4193078|4193296	11796.3	7526.93	0	0	2.86041e-05	0.00293478	Inf	down	ENSGALG00000009621	ACTB
	14:8456630|8458456	657.352	1498	8159.03	16431.6	0.00128125	0.0469485	3.18109	up	ENSGALG00000030546	CLEC19A
	16:244672|311120	1313.89	731.9	0	60.8201	7.18438e-05	0.00526512	-5.51028	down	ENSGALG00000039964	KIFC1L
	2:101137434|101149481	1072.12	1006.6	585.516	0	0.00101301	0.0433064	-2.14759	down	-	-
	20:3970553|3975313	3825.44	2893.49	0	0	2.18605e-14	1.12144e-11	Inf	down	-	-
	21:6563594|6564035	5438.72	4131.32	0	0	0.000630153	0.0323268	Inf	down	ENSGALG00000035717	HSPG2
	3:73048935|73052946	321.958	293.476	0	0	0.00122255	0.0469485	Inf	down	ENSGALG00000015573	FHL5
	7:22323550|22327655	3523.38	2007.3	0	0	7.17833e-07	9.20621e-05	Inf	down	-	-
	8:20811378|20814716	11289.2	10529.8	1303.45	2552.14	0.000108274	0.00694307	-2.87979	down	ENSGALG00000020716	ARMH1
	9:15049775|15051579	6941.52	6588.37	2220.57	0	3.46281e-07	5.92141e-05	-2.92622	down	-	-
	Z:78636651|78640537	0	0	494.957	323.039	0.000834587	0.0389221	Inf	up	-	-
	LGE64:713796|724747	731.238	784.808	0	0	5.72168e-13	1.46761e-10	Inf	down	-	-
	AADN04000623.1:101065|103961	936.335	569.002	0	0	6.91684e-05	0.00526512	Inf	down	-	-
IMPre_vs_IMAd	#ID	IMPre1_TPM	IMPre2_TPM	IMAd1_TPM	IMAd2_TPM	PValue	FDR	log2FC	regulated	Ensemble ID	Gene symbol
	1:109633473|109643655	0	0	2364.67	2973.45	6.78138e-05	0.00698482	Inf	up	ENSGALG00000016191	PKNOX1
	1:190456243|190469328	116.529	123.382	0	25.7699	0.000417578	0.0245774	-3.35508	down	ENSGALG00000039037	PICALM
	10:2987809|2991068	1181.71	1600.1	299.676	284.468	3.47947e-05	0.00409583	-2.26637	down	ENSGALG00000002759	PEAK1
	15:518850|529535	105.148	151.093	434.259	449.696	0.000490515	0.0252615	1.7658	up	ENSG00000100030	MAPK1
	17:10086299|10108615	73.5802	0	485.151	405.782	0.000113269	0.0103704	3.62431	up	ENSGALG00000000993	GAPVD1
	18:4861475|4868984	0	0	130.086	179.613	0.000182083	0.0136396	Inf	up	ENSGALG00000002424	RECQL5
	21:6563897|6564555	0	0	14268.1	15934.1	5.65419e-14	4.65905e-11	Inf	up	ENSGALG00000035717	HSPG2
	3:7968008|8004191	1009.53	1406.02	0	0	0.000456964	0.0251026	Inf	down	ENSGALG00000009056	LCLAT1
	3:66699169|66707019	0	0	1728.93	1843.04	3.11408e-10	1.283e-07	Inf	up	ENSGALG00000015055	SLC22A16
	4:1320394|1324516	1175.07	545.526	6079.09	4937.4	1.23678e-05	0.00203821	2.68803	up	ENSGALG00000004169	FNDC3AL
	4:1776541|1777262	7380.01	8030.06	2222.46	2180.33	0.00040193	0.0245774	-1.82091	down	ENSGALG00000003860	MID2
	5:11782146|11783319	1982.51	1904.23	346.73	430.866	0.000416597	0.0245774	-2.34703	down	ENSGALG00000006121	PIK3C2A
	6:9381654|9389897	0	0	462.569	958.024	0.000697596	0.0338129	Inf	up	ENSGALG00000003526	TUBGCP2
	7:22323550|22327655	1798.27	2601.33	317.241	287.454	1.32223e-06	0.000272379	-2.87606	down	-	-
	AADN04001796.1:10060|17526	0	0	141.738	169.357	0.000178806	0.0136396	Inf	up	-	-
	Z:16833667|16847103	11.9458	55.458	236.293	276.064	1.10806e-06	0.000272379	2.88504	up	ENSGALG00000014711	PLPP1
	Z:78636651|78640537	1259.51	2140.8	0	216.892	3.35914e-05	0.00409583	-4.11364	down	ENSGALG00000034505	CDKN2A
AbAd_vs_IMAd	#ID	AbAd1_TPM	AbAd2_TPM	IMAd1_TPM	IMAd2_TPM	PValue	FDR	log2FC	regulated	Ensemble ID	Gene symbol
	16:242878|309387	0	0	117.844	206.518	0.000663741	0.0495594	Inf	up	ENSGALG00000039964	KIFC1L
	17:10086299|10108615	0	82.2272	485.151	405.782	0.000604048	0.0495594	3.73478	up	ENSGALG00000000993	GAPVD1
	21:6563594|6564035	0	0	6284.44	4141.35	0.000407491	0.045639	Inf	up	ENSGALG00000035717	HSPG2
	21:6563897|6564555	0	0	14268.1	15934.1	1.77105e-09	1.19014e-06	Inf	up	ENSGALG00000035717	HSPG2
	3:66699169|66707019	0	0	1728.93	1843.04	2.87835e-07	9.67125e-05	Inf	up	ENSGALG00000015055	SLC22A16
	4:35907653|35913573	0	0	151.247	355.962	0.000553206	0.0495594	Inf	up	-	-
	7:22754779|22756470	0	0	1010.43	1146	6.11117e-05	0.0102668	Inf	up	ENSGALG00000041013	TNS1
	8:19315575|19316680	1594.55	3243.74	147.219	228.678	0.00030712	0.0412769	-3.49247	down	ENSGALG00000009021	ST6GALNAC5
	8:20811378|20814716	1303.45	2552.14	8770	16621.3	4.06367e-05	0.00910261	2.89733	up	ENSGALG00000020716	C1orf228
AbPre_vs_IMPre	#ID	AbPre1_TPM	AbPre2_TPM	IMPre1_TPM	IMPre2_TPM	PValue	FDR	log2FC	regulated	Ensemble ID	Gene symbol
	1:83410785|83437136	98.034	58.085	0	0	3.96343e-05	0.00385019	Inf	down	-	-
	14:4193078|4193296	11796.3	7526.93	1465.89	1134.23	0.00141697	0.0481771	-2.9647	down	ENSGALG00000009621	ACTB
	2:20718239|20756549	0	0	612.887	711.33	2.46624e-05	0.00279507	Inf	up	ENSGALG00000008912	ABCB1
	2:55288297|55289556	615.093	934.466	3694.4	4238.51	0.000230731	0.012069	2.34053	up	ENSGALG00000039139	TNS3
	20:3970553|3975313	3825.44	2893.49	590.005	965.203	9.30851e-05	0.00632978	-2.15305	down	-	-
	28:1092367|1092537	0	0	10794.9	15978.7	1.96027e-06	0.000333246	Inf	up	-	-
	28:1095851|1096498	1794.02	1453.61	0	0	0.000530057	0.0225274	Inf	down	-	-
	3:79378778|79415580	1841.99	1679.04	0	0	0.000892261	0.0337076	Inf	down	ENSGALG00000040702	BCKDHB
	4:1776541|1777262	1113.53	845.853	7380.01	8030.06	6.37566e-06	0.00086709	2.9226	up	ENSGALG00000003860	MID2
	5:8053121|8055895	0	0	3041.34	3399.11	7.4806e-05	0.00565201	Inf	up	ENSGALG00000005540	MICAL2
	5:55423027|55433434	757.047	667.45	262.179	155.128	0.000569598	0.0227839	-1.83324	down	-	-
	7:22754779|22756470	0	0	758.937	954.241	0.000127428	0.00787737	Inf	up	ENSGALG00000041013	TNS1
	8:26759244|26771927	448.081	343.463	88.5845	137.084	0.00100472	0.0359584	-1.85317	down	-	-
	9:15049775|15051579	6941.52	6588.37	30902.5	28211.2	5.85976e-17	1.99232e-14	2.08109	up	-	-
	9:18602668|18603163	3385.49	3086	323.619	0	0.000259562	0.0126073	-4.42467	down	ENSGALG00000023670	NAALADL2
	AADN04001796.1:9022|15462	0	237.642	697.784	867.71	5.70225e-05	0.00484691	2.7932	up	-	-
	AADN04017167.1:1907|2440	1935.12	2204.92	0	0	0.000342104	0.0155087	Inf	down	-	-
	Z:78636651|78640537	0	0	1259.51	2140.8	2.86363e-07	6.4909e-05	Inf	up	-	-
	AADN04017141.1:83|268	4861.22	8229.33	0	0	0.000139838	0.00792414	Inf	down	-	-
	LGE64:713796|724747	731.238	784.808	0	0	4.59283e-18	3.12312e-15	Inf	down	-	-

## Sheet: Table S2
Table S1 The list of differentiated expressed (DE) miRNAs across various groups.
miRNA_id	Ab-Ad1_Tpm	Ab-Ad2_Tpm	IM-Ad1_Tpm	IM-Ad2_Tpm	log2FC	Pvalue	Qvalue	updown
gga-miR-15c-5p	27.3753	24.358	997.988	1073.67	-5.32355	5.62264e-284	2.87879e-281	DOWN	AbAd_vs_IMAd
gga-miR-1a-3p	706.456	611.523	4.67187	4.90992	7.10382	4.09402e-282	1.04807e-279	UP
gga-miR-181a-5p	3001.44	2779.11	58581.7	57942.6	-4.33328	3.26362e-268	5.5699e-266	DOWN
gga-miR-147	3.24612	3.49285	275.552	295.161	-6.40409	1.38377e-267	1.77122e-265	DOWN
gga-miR-126-5p	2.27221	3.21706	270.61	291.857	-6.67901	2.34542e-262	2.40171e-260	DOWN
gga-miR-22-3p	7646.47	8325.83	259626	254885	-5.00955	1.58655e-250	1.35386e-248	DOWN
gga-miR-130a-3p	15.7976	17.0966	613.904	648.014	-5.26164	8.63811e-248	6.31816e-246	DOWN
gga-miR-10b-5p	13927	13475.2	224350	232239	-4.05853	1.05268e-235	6.73718e-234	DOWN
gga-miR-15a	38.412	30.976	770.233	793.895	-4.49453	4.85756e-235	2.76341e-233	DOWN
gga-miR-219b	138.175	128.04	2591.64	2500.09	-4.25749	2.49715e-229	1.27854e-227	DOWN
gga-miR-21-3p	24.1292	26.6559	741.303	732.616	-4.85911	1.79782e-219	8.36804e-218	DOWN
gga-miR-130c-3p	28.8902	24.4499	541.4	591.267	-4.40836	6.43892e-219	2.74727e-217	DOWN
gga-miR-100-3p	0.432764	0.735318	94.6956	91.3055	-7.31503	1.69156e-218	6.66216e-217	DOWN
gga-miR-29a-3p	87.9688	81.4384	1161.05	1212.56	-3.80852	5.79502e-200	2.11932e-198	DOWN
gga-miR-99a-5p	26954	28618.2	896.104	786.719	5.04541	7.03451e-173	2.40111e-171	UP
gga-miR-15b-5p	27.5917	21.9682	304.122	314.14	-3.64098	4.57042e-165	1.46254e-163	DOWN
novel.87	0	0	42.9454	42.112	#NAME?	1.10338e-137	3.32313e-136	DOWN
gga-miR-16c-5p	1410.21	1365.79	82.1174	85.9235	4.04612	6.08566e-132	1.73103e-130	UP
gga-miR-148a-5p	80.6111	89.5271	878.136	993.597	-3.4596	1.6165e-123	4.35604e-122	DOWN
gga-miR-454-3p	336.403	338.806	2575.11	2445.33	-2.89441	1.16147e-117	2.97337e-116	DOWN
gga-miR-101-2-5p	0.757365	0.827276	35.3986	34.5582	-5.46424	7.54396e-110	1.83929e-108	DOWN
gga-miR-301b-3p	6.27581	6.06654	60.1056	66.2838	-3.35619	4.73671e-98	1.10236e-96	DOWN
gga-let-7g-5p	19089.8	19502.8	1886.99	1920.63	3.34136	1.84281e-94	4.10226e-93	UP
novel.53	50.9635	48.8079	0	1.13304	6.46035	4.19562e-85	8.95065e-84	UP
gga-miR-215-5p	54.967	67.467	494.681	484.854	-3.00009	1.94009e-84	3.9733e-83	DOWN
novel.20	50.9635	48.8079	0	1.13304	6.46035	3.00822e-84	5.92388e-83	UP
gga-miR-20a-5p	3858.73	3676.4	417.505	400.252	3.20389	8.66878e-83	1.64386e-81	UP
gga-miR-221-3p	21897.1	20289.7	2759.83	2633.7	2.96749	7.07849e-82	1.29435e-80	UP
gga-miR-24-3p	5833.1	5644.89	645.709	670.392	3.12453	1.75241e-77	3.03927e-76	UP
gga-miR-301a-3p	4.86913	3.67668	38.9025	38.8072	-3.18481	1.78082e-77	3.03927e-76	DOWN
gga-miR-3523	24.3456	16.8208	155.161	127.28	-2.77841	1.36496e-76	2.25439e-75	DOWN
gga-miR-193b-3p	18.719	14.1552	80.051	76.6702	-2.25317	1.07235e-73	1.71576e-72	DOWN
gga-let-7j-5p	1269.44	1610.2	90.6527	87.5286	4.01447	1.41164e-72	2.19019e-71	UP
gga-miR-199-5p	20583	19232.6	3011.57	2750.59	2.78865	7.58663e-69	1.14246e-67	UP
gga-miR-301b-5p	42.8483	34.6527	1.61718	1.2275	4.76788	1.3214e-64	1.93302e-63	UP
novel.26	1.73128	1.65446	22.461	27.5711	-3.88531	4.51808e-64	6.42571e-63	DOWN
gga-miR-203a	44.796	33.8254	1.43751	1.03866	4.98874	5.06532e-64	7.00931e-63	UP
novel.80	0	0	18.2384	14.3521	#NAME?	8.61223e-64	1.16038e-62	DOWN
gga-miR-32-5p	115.777	131.349	7.72656	10.1031	3.7929	1.64286e-60	2.15678e-59	UP
gga-miR-140-5p	1459.01	1421.13	231.528	224.251	2.65973	8.93039e-56	1.14309e-54	UP
gga-miR-181a-3p	172.475	165.359	474.646	489.67	-1.51319	6.71043e-54	8.37986e-53	DOWN
gga-miR-190a-5p	2.05588	1.47064	22.5509	33.2363	-3.98362	3.56553e-52	4.34655e-51	DOWN
gga-miR-19b-3p	205.693	165.175	483.451	477.395	-1.3734	1.07702e-49	1.2824e-48	DOWN
gga-miR-6631-5p	0.973803	1.47064	14.6446	15.2963	-3.61454	2.38088e-48	2.77048e-47	DOWN
gga-miR-30b-5p	699.964	571.172	1628.06	1577.97	-1.33467	6.29547e-48	7.16284e-47	DOWN
gga-miR-146a-5p	206.884	236.594	24.7071	27.0989	3.09767	8.04619e-48	8.95576e-47	UP
gga-miR-181b-5p	1221.93	1078.09	2929.99	2835.29	-1.32574	1.28673e-47	1.40172e-46	DOWN
gga-miR-20b-5p	1122.93	1107.05	193.794	201.401	2.49639	4.14302e-47	4.41922e-46	UP
gga-let-7i	21095.2	22574.2	3706.88	3843.52	2.532	9.0008e-47	9.40492e-46	UP
gga-miR-100-5p	41061.9	41978.3	7761.09	7005.13	2.49151	1.16532e-46	1.19328e-45	UP
gga-miR-146b-5p	2903.41	3157.9	468.537	421.497	2.7677	2.13809e-46	2.14647e-45	UP
gga-miR-218-5p	883.476	1081.13	117.246	117.555	3.06473	3.5778e-46	3.52276e-45	UP
gga-miR-1456-5p	17.096	8.82399	82.2971	70.5328	-2.55979	6.78965e-46	6.55905e-45	DOWN
gga-miR-92-3p	4190.59	3457.09	8200.16	7896.18	-1.07364	1.11793e-40	1.05997e-39	DOWN
gga-miR-99a-3p	4.00349	5.23927	22.8204	25.9659	-2.40008	2.19341e-39	2.04187e-38	DOWN
gga-miR-10a-5p	5119.61	4619.1	9813.93	9683.2	-1.00146	2.63256e-38	2.40691e-37	DOWN
gga-miR-196-5p	101.061	101.568	17.5196	17.8457	2.51844	6.60967e-38	5.93711e-37	UP
gga-miR-125b-3p	939.849	900.97	2180.96	2029.97	-1.19379	1.15424e-37	1.01892e-36	DOWN
gga-miR-29b-3p	43.9303	44.0282	107.813	107.452	-1.29121	3.91497e-37	3.39739e-36	DOWN
gga-miR-16-5p	1434.44	1322.32	2907.71	3097.59	-1.12326	7.18883e-37	6.13447e-36	DOWN
gga-miR-33-5p	26.5097	24.1741	61.9924	71.6659	-1.39895	5.46059e-36	4.58331e-35	DOWN
gga-miR-106-5p	730.044	774.124	149.141	147.014	2.34454	1.06446e-35	8.79038e-35	UP
gga-miR-9-5p	40.7925	38.3293	4.22269	5.2876	3.05651	1.68581e-35	1.37006e-34	UP
novel.24	0	0	5.83987	7.4593	#NAME?	2.98173e-33	2.38538e-32	DOWN
gga-miR-133a-3p	51.2881	45.7747	134.497	108.396	-1.32333	2.96489e-32	2.33542e-31	DOWN
gga-miR-1747-5p	30.405	26.564	3.50394	3.3992	3.04485	3.39941e-32	2.63712e-31	UP
gga-miR-2954	924.593	588.636	2030.48	1929.6	-1.3879	7.01829e-32	5.36323e-31	DOWN
gga-miR-17-3p	2.48865	3.30902	14.8243	14.6353	-2.34519	1.57549e-31	1.18625e-30	DOWN
gga-miR-1306-3p	32.3526	30.4245	4.13285	4.3434	2.88874	1.60317e-30	1.1896e-29	UP
gga-miR-18b-5p	4.32809	4.22816	15.3633	16.4293	-1.89364	5.96923e-29	4.36606e-28	DOWN
gga-miR-34a-3p	3.13785	2.5737	12.9376	12.6524	-2.16363	7.04481e-29	5.0802e-28	DOWN
gga-miR-21-5p	414637	389874	109063	112640	1.85948	1.34732e-27	9.58097e-27	UP
gga-miR-1736-3p	0.432764	0.183829	5.03128	5.75974	-4.12937	1.41381e-27	9.91606e-27	DOWN
gga-miR-30c-2-3p	87.2115	84.5635	19.3165	16.9015	2.24574	4.32663e-27	2.99356e-26	UP
gga-miR-7	7.35778	7.35335	0	0	Inf	3.07239e-26	2.09742e-25	UP
gga-miR-455-3p	112.964	81.0707	21.5626	21.3393	2.1772	2.86242e-25	1.90332e-24	UP
gga-miR-29a-5p	1.62301	0.827276	7.99613	8.02582	-2.70903	3.1658e-25	2.07806e-24	DOWN
gga-miR-199-3p	2813.49	2877.92	694.045	740.358	1.98833	3.6198e-25	2.346e-24	UP
gga-let-7g-3p	2.05588	1.47064	10.3321	8.87564	-2.44537	5.02504e-25	3.21602e-24	DOWN
novel.56	0	0	4.4922	3.49358	#NAME?	7.41487e-23	4.62977e-22	DOWN
gga-miR-16-1-3p	12.7679	10.6624	0.718754	1.03866	3.73685	8.82516e-23	5.44396e-22	UP
gga-miR-6615-5p	3.24612	3.03323	12.9376	10.9529	-1.92775	9.40515e-23	5.73266e-22	DOWN
novel.83	0	0	4.4922	3.1159	#NAME?	1.25887e-20	7.58286e-20	DOWN
novel.67	0	0	4.4922	3.1159	#NAME?	1.48155e-20	8.71902e-20	DOWN
gga-let-7c-3p	25.5359	19.6702	3.95311	3.68242	2.56572	2.20463e-20	1.2827e-19	UP
gga-miR-1756a	0.216438	0	3.50394	3.49358	-5.01481	1.74354e-19	9.91879e-19	DOWN
gga-miR-30a-3p	186.866	184.937	53.6369	52.4039	1.80992	1.74299e-19	9.91879e-19	UP
gga-miR-128-3p	3542.02	3963.46	1006.16	1011.16	1.8955	2.86545e-19	1.61221e-18	UP
gga-miR-1559-5p	1263.48	1180.12	382.107	389.016	1.66398	8.5657e-19	4.767e-18	UP
novel.75	0	0	3.77344	2.73822	#NAME?	1.38266e-18	7.61204e-18	DOWN
gga-miR-222b-3p	2.05588	1.28681	7.09771	7.176	-2.09428	2.33764e-18	1.27327e-17	DOWN
gga-miR-17-5p	1711.88	1643.29	539.244	507.987	1.6798	3.96553e-18	2.13721e-17	UP
novel.85	4.76097	11.5815	0	0	Inf	6.52645e-16	3.48077e-15	UP
gga-miR-6648-3p	6.38397	2.5737	14.1055	13.7856	-1.63861	2.50946e-15	1.32458e-14	DOWN
novel.81	0	0	3.05469	2.07724	#NAME?	2.73105e-14	1.41242e-13	DOWN
gga-miR-128-1-5p	10.171	5.88272	16.6211	16.2405	-1.03349	2.29461e-13	1.16321e-12	DOWN
gga-miR-135a-5p	14.4992	17.3723	2.96485	2.92706	2.43546	1.44427e-12	7.17931e-12	UP
gga-miR-1744-3p	0.54104	0.367659	2.69535	4.43778	-2.97266	1.52657e-12	7.51545e-12	DOWN
gga-miR-211	5.30189	3.40089	9.25397	9.631	-1.11769	1.01195e-11	4.93445e-11	DOWN
gga-miR-460b-3p	0.108163	0	1.52734	2.92706	-5.36396	2.37049e-11	1.13429e-10	DOWN
novel.78	0	0	1.70702	2.1717	#NAME?	3.1894e-11	1.51201e-10	DOWN
gga-miR-31-5p	84.0736	92.3765	17.5196	6.04296	2.90469	4.65073e-11	2.18456e-10	UP
gga-miR-32-3p	2.59692	1.56259	6.37895	5.38198	-1.49952	5.03315e-11	2.3427e-10	DOWN
novel.51	0	0	1.70702	2.1717	#NAME?	5.48285e-11	2.52902e-10	DOWN
gga-miR-1451-5p	59.9443	52.9442	19.6759	19.1676	1.53916	7.53676e-11	3.41488e-10	UP
gga-miR-29c-3p	10.8202	13.0522	1.70702	2.45492	2.52002	8.49065e-11	3.81334e-10	UP
gga-miR-1655-5p	0.108163	0.367659	2.15626	2.36054	-3.24681	1.06874e-10	4.75822e-10	DOWN
gga-miR-221-5p	553.674	585.235	160.641	211.221	1.61481	1.18729e-10	5.19565e-10	UP
gga-miR-30b-3p	11.4695	9.55939	2.2461	2.07724	2.28216	1.75758e-10	7.62612e-10	UP
gga-miR-1798-5p	0.108163	0	1.70702	1.69956	-4.97705	2.22915e-10	9.59098e-10	DOWN
novel.60	0	0	1.43751	2.1717	#NAME?	3.7502e-10	1.60008e-09	DOWN
gga-miR-23b-5p	4.21993	2.11408	0	0.0944585	6.06729	4.40656e-10	1.86459e-09	UP
gga-miR-133c-3p	7.46594	6.61803	1.34767	1.03866	2.56119	1.07979e-09	4.45847e-09	UP
gga-miR-125b-5p	10998.3	10160.1	4528.14	3971.46	1.31576	1.08907e-09	4.46082e-09	UP
gga-miR-1625-5p	5.41017	6.7099	0.80859	0.849819	2.86953	1.18224e-09	4.80401e-09	UP
gga-miR-6665-5p	0	0	1.168	2.36054	#NAME?	8.52767e-09	3.43793e-08	DOWN
novel.88	0	0	1.34767	1.60518	#NAME?	9.09522e-09	3.63809e-08	DOWN
gga-miR-6677-5p	0.432764	0.183829	1.61718	3.1159	-2.94039	9.54675e-09	3.7891e-08	DOWN
novel.37	0	0	1.34767	1.60518	#NAME?	1.13547e-08	4.43786e-08	DOWN
gga-miR-26a-3p	26.2933	25.2771	8.80472	8.21466	1.59936	1.44438e-08	5.56031e-08	UP
novel.13	0	0	1.34767	1.60518	#NAME?	1.59393e-08	6.09025e-08	DOWN
gga-miR-6550-3p	2.81325	1.93025	0	0.0944585	5.65013	1.75236e-08	6.64598e-08	UP
novel.2	0	0	1.34767	1.60518	#NAME?	2.37335e-08	8.93495e-08	DOWN
gga-miR-1559-3p	1.94761	1.65446	0	0	Inf	2.42577e-08	9.06565e-08	UP
gga-miR-6701-3p	0.324601	0.091958	1.61718	2.07724	-3.14876	3.41871e-08	1.26839e-07	DOWN
novel.39	2.16405	2.02221	0	0	Inf	4.03821e-08	1.48745e-07	UP
gga-miR-205b	0.108163	0.275787	1.34767	3.49358	-3.65639	4.46104e-08	1.63147e-07	DOWN
gga-miR-1b-3p	3.24612	2.02221	0.269507	0	4.28895	1.00094e-07	3.60903e-07	UP
gga-miR-20b-3p	0.108163	0.183829	2.06643	1.32188	-3.53656	1.26922e-07	4.54433e-07	DOWN
gga-miR-1677-3p	3.24612	4.68778	0.269507	0.566521	3.24641	1.28225e-07	4.55912e-07	UP
novel.18	11.3613	12.4088	3.4141	2.83268	1.92796	1.41536e-07	4.9977e-07	UP
gga-miR-6544-3p	2.05588	2.5737	0.0898357	0.0944585	4.6508	2.19663e-07	7.65083e-07	UP
gga-miR-551-3p	0.432764	0.183829	1.79685	1.69956	-2.50348	2.40346e-07	8.31468e-07	DOWN
gga-miR-301a-5p	0.54104	0.827276	2.51561	2.36054	-1.83334	3.29342e-07	1.1317e-06	DOWN
gga-miR-1560-3p	14.4992	9.09977	2.78518	3.21036	1.97676	3.44425e-07	1.17564e-06	UP
novel.49	0	0	1.0781	1.69956	#NAME?	4.79438e-07	1.62564e-06	DOWN
gga-miR-1452	0.324601	0.183829	1.79685	1.60518	-2.74227	5.86379e-07	1.97517e-06	DOWN
novel.58	0	0	1.52734	1.13304	#NAME?	6.11167e-07	2.04521e-06	DOWN
novel.22	0	0	1.0781	1.60518	#NAME?	6.47479e-07	2.15266e-06	DOWN
novel.38	1.19024	2.66557	0	0	Inf	6.94124e-07	2.29285e-06	UP
novel.16	0	0	1.34767	1.2275	#NAME?	8.26869e-07	2.71383e-06	DOWN
gga-miR-1664-3p	0.432764	0.643446	1.97659	2.26608	-1.97901	9.39274e-07	3.06311e-06	DOWN
gga-miR-1619	0.324601	0.183829	1.70702	1.60518	-2.70367	1.0388e-06	3.36625e-06	DOWN
gga-miR-1416-5p	15.2566	17.3723	4.40236	5.66528	1.69642	1.10754e-06	3.56641e-06	UP
gga-miR-6570-5p	0.108163	0.091958	1.168	1.60518	-3.7926	1.18639e-06	3.79646e-06	DOWN
gga-let-7k-3p	55.8326	78.4051	20.8438	23.511	1.59763	2.0621e-06	6.51725e-06	UP
gga-let-7c-5p	4336.98	4787.77	1931.65	1950.65	1.23287	2.44827e-06	7.69028e-06	UP
gga-miR-6586-5p	0.865641	1.83838	3.4141	3.1159	-1.27198	2.90515e-06	9.06974e-06	DOWN
gga-miR-1747-3p	0.432764	0.183829	1.61718	1.69956	-2.42738	3.37835e-06	1.04831e-05	DOWN
novel.91	1.51484	1.47064	0	0	Inf	3.48802e-06	1.07582e-05	UP
novel.86	1.51484	1.47064	0	0	Inf	3.53538e-06	1.0839e-05	UP
gga-miR-3529	57.3475	63.3308	23.629	24.644	1.32188	3.72414e-06	1.13498e-05	UP
novel.46	0	0	0.988261	1.41634	#NAME?	4.71261e-06	1.42773e-05	DOWN
gga-miR-10a-3p	8.87262	9.19173	2.15626	2.92706	1.8293	4.77023e-06	1.43668e-05	UP
gga-miR-3535	2.59692	3.40089	0.359343	0.472139	2.85068	5.6803e-06	1.70077e-05	UP
gga-miR-1329-5p	5.30189	3.49285	1.0781	0.660979	2.33832	5.94112e-06	1.76852e-05	UP
novel.82	1.2984	1.65446	0	0	Inf	7.06944e-06	2.09223e-05	UP
gga-miR-6565-3p	3.13785	4.59582	0.449247	0.849819	2.57368	9.38927e-06	2.76282e-05	UP
gga-let-7b	2312.08	2238.64	995.023	1091.42	1.12505	1.03941e-05	3.041e-05	UP
gga-let-7k-5p	7197.54	6808.84	3081.11	3415.6	1.1083	1.27954e-05	3.70127e-05	UP
gga-miR-30c-5p	6746.01	5925.24	3100.61	2848.88	1.09072	1.4987e-05	4.31086e-05	UP
gga-miR-1467-3p	1.2984	1.10298	2.60551	2.64376	-1.12825	2.14032e-05	6.08803e-05	DOWN
novel.77	1.62301	1.10298	0	0	Inf	2.56435e-05	7.25386e-05	UP
novel.93	0	0	0.898426	1.13304	#NAME?	7.07885e-05	0.000199141	DOWN
gga-miR-181b-2-3p	1.83944	1.47064	0.179671	0.0944585	3.59393	0.000109908	0.000307503	UP
gga-miR-146a-3p	1.2984	1.93025	0	0.18884	4.0957	0.00013744	0.000382442	UP
gga-miR-130b-3p	3380.58	3390.26	1610.36	1662.48	1.04879	0.000145724	0.000403302	UP
gga-miR-6557-3p	2.92152	1.65446	0.539083	0	3.0855	0.000147379	0.000405689	UP
gga-miR-148a-3p	167443	191492	86598.4	84709.1	1.06713	0.000185098	0.000506423	UP
gga-miR-153-5p	0.432764	0.827276	3.05469	1.2275	-1.76488	0.000201755	0.000546554	DOWN
gga-miR-6548-5p	0	0	0.628919	1.41634	#NAME?	0.000205449	0.000550733	DOWN
novel.45	1.08208	1.28681	0	0	Inf	0.000224446	0.000598523	UP
gga-miR-1727	2.59692	1.93025	0.449247	0.283299	2.62762	0.000231481	0.000614085	UP
gga-miR-460a-5p	1.08208	0.735318	1.70702	2.45492	-1.19538	0.000239965	0.000633308	DOWN
novel.35	1.08208	1.28681	0	0	Inf	0.000241447	0.000633954	UP
gga-miR-190a-3p	0.108163	0.091958	0.80859	1.2275	-3.34686	0.000284292	0.000735139	DOWN
gga-miR-3539	3.35429	3.03323	1.0781	0.472139	2.04277	0.00056984	0.00146612	UP
gga-miR-19a-5p	0	0	0.628919	0.944201	#NAME?	0.0007254	0.00184778	DOWN
gga-miR-1662	0.54104	0.367659	1.61718	1.03866	-1.54729	0.000785549	0.00199109	DOWN
gga-miR-6615-3p	2.05588	1.01111	0.0898357	0.0944585	4.05674	0.000920945	0.00232278	UP
gga-miR-6516-5p	0.324601	0.183829	0.80859	1.60518	-2.24717	0.00107808	0.00270577	DOWN
gga-miR-122-5p	0.865641	1.56259	0.0898357	0	4.75648	0.00127642	0.00317247	UP
gga-miR-499-3p	0	0	0.628919	0.755361	#NAME?	0.00147017	0.00361888	DOWN
gga-miR-6663-5p	0.865641	0.919147	0	0	Inf	0.00151906	0.00370361	UP
gga-miR-2131-3p	54.1014	43.3848	25.4258	20.8671	1.0744	0.00162216	0.00391894	UP
gga-miR-6656-5p	0	0	0.539083	0.849819	#NAME?	0.00162269	0.00391894	DOWN
gga-miR-6548-3p	1.2984	0.183829	1.97659	1.51072	-1.23434	0.00203606	0.00484867	DOWN
gga-miR-3525	8.98078	5.97459	3.23436	2.07724	1.49344	0.00235353	0.00557873	UP
gga-miR-1703-5p	3.46245	3.40089	0.80859	1.2275	1.75311	0.00275931	0.00648058	UP
gga-miR-6559-3p	1.08208	0.551488	0	0	Inf	0.00418821	0.0097471	UP
gga-miR-200b-3p	0.649202	0.827276	0	0	Inf	0.0061231	0.0139957	UP
gga-miR-1653	0.757365	1.01111	0.0898357	0	4.29907	0.00754745	0.0171747	UP
gga-miR-1687-3p	0.649202	0.735318	0	0	Inf	0.00855768	0.0193019	UP
gga-miR-1434	2.81325	1.19493	0.628919	0.0944585	2.47013	0.0112694	0.0253067	UP
gga-miR-1769-3p	2.38048	1.10298	0.179671	0.472139	2.418	0.0123856	0.0275713	UP
novel.31	0	0	1.52734	0	#NAME?	0.0123422	0.0275713	DOWN
gga-miR-144-5p	0.216438	0.091958	0.718754	0.660979	-2.16153	0.0125413	0.0277972	DOWN
gga-miR-1604	1.19024	0.551488	0	0.0944585	4.2047	0.0131943	0.0290321	UP
gga-miR-1731-5p	0.324601	0.275787	0.80859	1.03866	-1.62141	0.0132119	0.0290321	DOWN
gga-miR-449c-5p	0	0	0.628919	0.37768	#NAME?	0.014185	0.0310372	DOWN
gga-miR-6559-5p	1.19024	0.275787	0	0	Inf	0.0166509	0.0362778	UP
gga-miR-1707	0.757365	1.28681	0.179671	0	3.50808	0.0177419	0.0384909	UP
gga-miR-451	0	0.091958	0.449247	0.660979	-3.59374	0.0200426	0.0432988	DOWN
gga-miR-1805-3p	0.216438	0.183829	0.80859	0.660979	-1.87636	0.0209727	0.044929	DOWN
novel.73	0	0	0	1.2275	#NAME?	0.0210688	0.0449467	DOWN
gga-miR-34c-5p	1.2984	0.643446	0.179671	0	3.434	0.0216815	0.046062	UP
miRNA_id	Ab-Pre1_Tpm	Ab-Pre2_Tpm	Ab-Ad1_Tpm	Ab-Ad2_Tpm	log2FC	Pvalue	Qvalue	updown
gga-miR-203a	1.29894	1.29485	44.796	33.8254	-4.92179	8.65368e-55	4.39607e-52	DOWN	AbPre_vs_AbAd
gga-miR-146b-5p	603.811	585.451	2903.41	3157.9	-2.34956	1.99724e-52	5.073e-50	DOWN
gga-miR-148a-5p	524.248	464.736	80.6111	89.5271	2.53924	1.62201e-43	2.74661e-41	UP
gga-let-7a-2-3p	120.481	125.994	27.4835	26.7478	2.18424	1.95327e-30	2.48066e-28	UP
gga-let-7c-3p	100.563	98.0068	25.5359	19.6702	2.13506	1.09228e-25	1.10976e-23	UP
gga-miR-106-3p	424.334	456.668	139.257	141.001	1.65239	1.20116e-21	1.01699e-19	UP
gga-miR-31-5p	282.637	265.734	84.0736	92.3765	1.63589	4.11527e-20	2.98651e-18	UP
gga-miR-29b-3p	144.295	124.202	43.9303	44.0282	1.61001	2.23862e-17	1.42152e-15	UP
gga-miR-128-1-5p	38.3199	37.7485	10.171	5.88272	2.24439	5.18895e-16	2.92887e-14	UP
gga-miR-458a-3p	351.591	318.223	117.725	133.555	1.41447	1.15967e-14	5.89113e-13	UP
novel.41	4.54641	2.88839	0	0	Inf	1.52579e-14	7.04636e-13	UP
gga-miR-199-3p	1398.46	1007.26	2813.49	2877.92	-1.24232	6.21849e-14	2.63249e-12	DOWN
gga-miR-92-5p	27.0621	32.3701	8.76446	6.7099	1.94137	1.40772e-13	5.108e-12	UP
gga-miR-10a-5p	2216.39	2480.85	5119.61	4619.1	-1.05192	1.93711e-13	6.56033e-12	DOWN
gga-miR-1559-5p	2907.99	2602.76	1263.48	1180.12	1.17324	8.88248e-13	2.82019e-11	UP
gga-miR-1684a-3p	50.3356	63.8439	131.683	137.048	-1.23486	1.84979e-12	5.5276e-11	DOWN
gga-miR-101-3p	2737.61	2170.29	5191.89	4861.12	-1.03445	2.73617e-12	7.72207e-11	DOWN
gga-miR-30a-3p	429.206	410.852	186.866	184.937	1.17595	6.5219e-12	1.65656e-10	UP
gga-miR-1458	4.00517	4.18324	0.432764	0.183829	3.73119	2.39791e-11	5.53698e-10	UP
novel.33	2.598	2.19124	0	0	Inf	7.75064e-11	1.71188e-09	UP
novel.78	1.94853	2.58959	0	0	Inf	6.49506e-10	1.3198e-08	UP
novel.51	1.94853	2.58959	0	0	Inf	8.49105e-10	1.65902e-08	UP
gga-miR-15c-3p	6.92796	8.06769	2.05588	1.01111	2.28965	1.19918e-09	2.25623e-08	UP
gga-miR-214	390.344	256.571	966.359	641.856	-1.31381	1.60735e-09	2.9162e-08	DOWN
gga-miR-1559-3p	6.81962	9.26287	1.94761	1.65446	2.15859	2.46958e-09	4.32603e-08	UP
gga-miR-6670-5p	1.62374	3.18718	0	0	Inf	2.78403e-09	4.71429e-08	UP
gga-miR-30c-2-3p	195.93	166.333	87.2115	84.5635	1.07652	4.58134e-09	7.41036e-08	UP
gga-miR-15c-5p	82.7019	56.2742	27.3753	24.358	1.42567	7.0502e-09	1.0853e-07	UP
gga-miR-6553-3p	5.9537	5.47798	16.4468	13.6037	-1.39435	7.69272e-09	1.14938e-07	DOWN
gga-miR-6615-5p	0.324795	0.498028	3.24612	3.03323	-2.93196	1.79991e-08	2.53987e-07	DOWN
gga-miR-130c-5p	3.78872	4.88039	0.865641	0.551488	2.61291	3.58612e-08	4.92365e-07	UP
gga-miR-18b-5p	12.5569	12.4501	4.32809	4.22816	1.54728	5.93114e-08	7.92899e-07	UP
gga-miR-27b-5p	54.9903	57.0711	25.3195	26.564	1.11094	1.47742e-07	1.92444e-06	UP
gga-miR-130a-5p	38.3199	56.8718	19.9093	16.5451	1.38475	1.56597e-07	1.98878e-06	UP
gga-miR-215-5p	131.63	124.102	54.967	67.467	1.06263	1.7563e-07	2.1761e-06	UP
novel.38	0	0	1.19024	2.66557	#NAME?	1.99558e-07	2.4137e-06	DOWN
gga-miR-135a-5p	35.9385	38.8441	14.4992	17.3723	1.23044	2.18584e-07	2.58234e-06	UP
gga-miR-29a-3p	230.028	150.596	87.9688	81.4384	1.16787	2.45684e-07	2.71321e-06	UP
gga-miR-135a-3-3p	3.68049	4.38237	0.757365	0.827276	2.34714	6.37404e-07	6.60819e-06	UP
gga-miR-9-5p	15.3713	22.2109	40.7925	38.3293	-1.07402	8.27723e-07	8.24477e-06	DOWN
novel.82	0	0	1.2984	1.65446	#NAME?	1.05804e-06	1.01412e-05	DOWN
gga-miR-3535	0.324795	0.697152	2.59692	3.40089	-2.55312	1.2068e-06	1.11464e-05	DOWN
novel.79	1.19072	2.2908	0	0	Inf	1.29988e-06	1.17917e-05	UP
gga-miR-7	15.8043	27.5894	7.35778	7.35335	1.56058	1.82064e-06	1.6226e-05	UP
gga-miR-1625-5p	13.8558	17.5297	5.41017	6.7099	1.3727	1.97656e-06	1.7312e-05	UP
gga-miR-18a-3p	23.5982	22.0117	11.0367	9.00782	1.18614	2.17204e-06	1.87016e-05	UP
gga-miR-1604	4.32996	3.78477	1.19024	0.551488	2.22002	3.72071e-06	3.04858e-05	UP
gga-miR-6544-5p	0.64947	0.996057	3.24612	3.8605	-2.11062	4.54001e-06	3.66083e-05	DOWN
gga-miR-1416-5p	39.4024	31.6729	15.2566	17.3723	1.1232	5.65136e-06	4.48577e-05	UP
gga-miR-1716	2.05676	3.08762	0.216438	0.459617	2.92778	8.00181e-06	6.15897e-05	UP
novel.77	0	0	1.62301	1.10298	#NAME?	8.43012e-06	6.2978e-05	DOWN
gga-miR-18b-3p	4.87121	7.27086	1.62301	2.11408	1.70003	1.63164e-05	0.000115121	UP
gga-miR-1712-3p	6.38672	5.77678	1.51484	2.5737	1.5729	3.21778e-05	0.000220896	UP
gga-miR-301a-5p	4.22174	2.19124	0.54104	0.827276	2.22859	9.36725e-05	0.000610072	UP
novel.54	1.29894	1.09562	0	0	Inf	0.000100469	0.000646051	UP
gga-miR-223	5.08766	2.39036	0.973803	0.827276	2.05379	0.000137037	0.000859444	UP
gga-miR-1754-5p	0	0.099562	1.08208	1.37876	-4.62741	0.000143135	0.000876058	DOWN
novel.23	1.19072	1.09562	0	0	Inf	0.000314094	0.00179281	UP
gga-miR-1805-3p	1.29894	1.79277	0.216438	0.183829	2.94937	0.000346397	0.00195522	UP
gga-miR-6675-3p	3.0309	2.88839	0.757365	1.01111	1.74292	0.000512561	0.00283023	UP
gga-miR-429-3p	9.74241	2.39036	1.40668	1.47064	2.07611	0.0006	0.00327742	UP
gga-miR-1b-3p	1.08249	0.498028	3.24612	2.02221	-1.73695	0.000708842	0.00383077	DOWN
gga-miR-1703-5p	1.08249	1.69321	3.46245	3.40089	-1.30606	0.000740819	0.00396143	DOWN
gga-miR-100-3p	1.94853	2.78883	0.432764	0.735318	2.01994	0.000863816	0.00447774	UP
gga-miR-1663-3p	6.27837	6.5736	2.48865	3.30902	1.14845	0.000965998	0.00485868	UP
novel.85	2.38143	4.08357	4.76097	11.5815	-1.3379	0.00116529	0.00580361	DOWN
novel.39	5.08766	4.5816	2.16405	2.02221	1.20774	0.00144942	0.00701264	UP
gga-miR-1451-3p	9.30939	6.97207	4.65269	3.03323	1.08294	0.00157855	0.00751717	UP
gga-miR-1737	4.00517	1.992	1.08208	0.735318	1.72241	0.00158334	0.00751717	UP
gga-miR-1774	2.05676	0.996057	0.324601	0.183829	2.58602	0.00213661	0.00995777	UP
gga-miR-32-3p	4.43819	5.17919	2.59692	1.56259	1.20923	0.00234494	0.0107318	UP
gga-miR-206	0.64947	0.896385	2.16405	2.20604	-1.49926	0.0029515	0.0130379	DOWN
gga-miR-19b-5p	2.27321	3.08762	0.865641	1.01111	1.51422	0.00329507	0.0144301	UP
gga-miR-29b-1-5p	4.97943	8.06769	3.78705	2.20604	1.12236	0.0041146	0.0177137	UP
gga-miR-138-5p	1.40729	0.498028	0	0	Inf	0.00484208	0.0204981	UP
gga-miR-1650	2.38143	0.697152	0.324601	0.091958	2.88567	0.00505323	0.0212152	UP
novel.40	1.40729	1.79277	3.78705	2.8494	-1.05231	0.00551376	0.0227723	DOWN
gga-miR-29c-3p	33.0158	15.2389	10.8202	13.0522	1.01532	0.00759791	0.0308779	UP
gga-miR-153-5p	1.51551	2.39036	0.432764	0.827276	1.63218	0.0116765	0.0456281	UP
gga-miR-6544-3p	0.86604	1.19518	2.05588	2.5737	-1.16738	0.012762	0.0494893	DOWN
miRNA_id	Ab-Pre1_Tpm	Ab-Pre2_Tpm	IM-Pre1_Tpm	IM-Pre2_Tpm	log2FC	Pvalue	Qvalue	updown
gga-miR-100-3p	1.94853	2.78883	492.968	651.111	-7.91589	1.87528e-168	1.07641e-165	DOWN	AbPre_vs_IMPre
gga-miR-130a-3p	23.5982	20.5177	1170.04	1265.39	-5.78673	2.44532e-167	7.01806e-165	DOWN
gga-miR-219b	86.1659	82.0707	2673.2	2745.48	-5.00938	1.39875e-152	2.67628e-150	DOWN
gga-miR-22-3p	8440.14	6978.01	272151	272578	-5.14284	5.45029e-151	7.82116e-149	DOWN
gga-miR-181a-5p	1554.67	1414.43	35035.9	34706.9	-4.55395	1.76166e-143	2.02238e-141	DOWN
gga-miR-99a-5p	23124.7	21502.8	1101.41	1203.55	4.27512	7.51676e-137	7.19103e-135	UP
gga-miR-126-5p	4.32996	4.5816	237.647	255.291	-5.78958	1.95119e-134	1.59998e-132	DOWN
gga-miR-130c-3p	26.8457	22.1113	913.172	896.095	-5.20775	1.73e-127	1.24128e-125	DOWN
gga-miR-454-3p	268.565	274.001	4639.14	4695.16	-4.10467	1.45951e-126	9.30843e-125	DOWN
gga-miR-301a-3p	2.598	3.88445	189.911	226.38	-6.00491	9.39344e-119	5.39183e-117	DOWN
gga-miR-21-3p	41.5674	30.5773	1303.7	1339.81	-5.19542	9.84527e-116	5.13744e-114	DOWN
novel.87	0	0	77.7964	82.3316	#NAME?	3.84406e-112	1.83874e-110	DOWN
gga-miR-1a-3p	332.864	340.932	14.0627	12.0669	4.68856	1.80963e-110	7.99019e-109	UP
gga-miR-10b-5p	7378.66	8038.65	129366	113533	-3.97773	2.62973e-110	1.07819e-108	DOWN
gga-miR-16c-5p	2268.57	2269.89	166.688	177.484	3.721	3.52136e-103	1.34751e-101	UP
gga-miR-301b-3p	5.52068	7.46999	195.071	195.962	-4.91174	8.35319e-100	2.99671e-98	DOWN
gga-miR-15c-5p	82.7019	56.2742	2855.11	3670.23	-5.55314	4.07305e-99	1.37525e-97	DOWN
novel.53	57.2635	55.7762	0	0	Inf	1.06596e-88	3.39923e-87	UP
novel.20	57.2635	55.7762	0	0	Inf	2.47099e-88	7.46499e-87	UP
gga-miR-221-3p	24190.6	26398.3	3030.96	3134.38	3.03657	1.25804e-86	3.61058e-85	UP
gga-miR-146b-5p	603.811	585.451	55.0897	52.5413	3.4659	7.16709e-81	1.959e-79	UP
gga-miR-15a	45.2479	30.3781	834.602	793.777	-4.42841	1.43113e-71	3.73396e-70	DOWN
gga-miR-181a-3p	128.816	120.018	1087.47	1178.03	-3.18658	6.12168e-71	1.52776e-69	DOWN
gga-let-7j-5p	1030.63	1315.22	125.661	125.446	3.22374	8.9979e-70	2.152e-68	UP
gga-miR-20a-5p	3225.16	3378.45	433.492	490.219	2.83774	1.07981e-67	2.47925e-66	UP
gga-miR-148a-5p	524.248	464.736	3806.73	4654.82	-3.0969	6.34704e-63	1.40123e-61	DOWN
gga-miR-10a-5p	2216.39	2480.85	20627.4	17206.4	-3.00979	7.1421e-61	1.51836e-59	DOWN
gga-miR-1456-5p	19.4847	14.6413	209.134	225.626	-3.67128	3.73494e-60	7.65662e-59	DOWN
gga-miR-146a-5p	203.399	218.822	23.4808	18.4775	3.33097	3.51234e-59	6.952e-58	UP
gga-let-7g-5p	11457.1	13897.4	2095.08	2212.14	2.55742	3.51979e-57	6.73454e-56	UP
gga-miR-3523	34.7478	30.179	319.313	428.501	-3.5258	2.437e-56	4.51239e-55	DOWN
gga-miR-20b-5p	2144.3	2181.65	312.218	373.446	2.65744	6.07094e-56	1.08897e-54	UP
gga-miR-32-5p	132.063	108.863	7.86999	10.6842	3.69877	1.842e-55	3.20396e-54	UP
gga-miR-100-5p	68369.5	61462.5	11533.1	12833.9	2.41364	1.71019e-53	2.88721e-52	UP
gga-miR-15b-5p	38.8612	25.1989	473.358	451.881	-3.85233	2.56902e-52	4.21319e-51	DOWN
gga-miR-31-5p	282.637	265.734	25.287	15.9636	3.73267	1.15513e-51	1.8418e-50	UP
gga-miR-181b-5p	701.884	745.509	3670.49	4135.06	-2.43104	6.70621e-48	1.04037e-46	DOWN
gga-miR-24-3p	5218.23	5170.36	1210.04	1248.8	2.07895	7.10168e-43	1.07273e-41	UP
gga-miR-16-5p	1008.12	789.831	5405.49	5498.87	-2.60048	9.39619e-42	1.38293e-40	DOWN
gga-miR-6631-5p	0.974265	0.796823	22.8358	29.1617	-4.87573	1.1224e-40	1.61064e-39	DOWN
gga-miR-101-2-5p	0.43302	0.199233	21.5456	18.6031	-5.98871	1.46702e-40	2.05383e-39	DOWN
novel.80	0	0	17.6752	14.7065	#NAME?	3.20282e-40	4.37719e-39	DOWN
gga-miR-199-5p	10561.6	9743.71	2481.49	2414.52	2.05218	3.39206e-40	4.528e-39	UP
gga-miR-190a-5p	4.00517	2.2908	46.3166	46.8851	-3.88786	2.1426e-39	2.79512e-38	DOWN
gga-miR-106-5p	1362.53	1416.12	265.514	341.77	2.19394	6.54475e-37	8.34819e-36	UP
gga-miR-29a-3p	230.028	150.596	1385.5	1498.31	-2.92154	7.26896e-35	9.0704e-34	DOWN
gga-miR-1416-5p	39.4024	31.6729	2.70939	3.14239	3.6024	1.42777e-34	1.7437e-33	UP
gga-miR-215-5p	131.63	124.102	576.054	730.426	-2.35298	4.02069e-34	4.80807e-33	DOWN
gga-miR-301b-5p	63.0007	64.4415	8.38604	11.4385	2.68449	1.45403e-33	1.70329e-32	UP
novel.31	0	0	11.2243	11.5641	#NAME?	1.49538e-33	1.7167e-32	DOWN
gga-miR-7	15.8043	27.5894	0.516045	0.125678	6.07939	3.16984e-33	3.56762e-32	UP
gga-miR-455-5p	262.719	251.491	1081.15	1058.37	-2.05686	7.54187e-33	8.32506e-32	DOWN
gga-miR-153-5p	1.51551	2.39036	24.6419	26.6478	-3.71495	2.59814e-32	2.81383e-31	DOWN
gga-miR-6542-3p	3.57215	3.18718	30.4477	35.5723	-3.28795	5.98793e-31	6.36495e-30	DOWN
gga-miR-128-3p	5737.18	5841.07	1725.2	1818.96	1.7079	7.45784e-31	7.78328e-30	UP
novel.24	0	0	11.6115	9.80435	#NAME?	2.3187e-30	2.37666e-29	DOWN
novel.52	0	0	11.3533	9.67867	#NAME?	5.4129e-30	5.45088e-29	DOWN
gga-miR-21-5p	384105	388991	132916	132112	1.5445	8.93187e-28	8.83947e-27	UP
gga-miR-1560-5p	0	0.099562	8.12802	9.93003	-7.50283	2.16182e-27	2.10319e-26	DOWN
gga-miR-99a-3p	6.71139	6.5736	39.9949	44.6224	-2.67116	5.8073e-27	5.55565e-26	DOWN
gga-miR-133a-3p	42.8665	31.9717	208.36	188.043	-2.40512	1.16765e-26	1.09874e-25	DOWN
gga-miR-1467-5p	1.73196	2.39036	19.4813	22.7512	-3.35683	2.13948e-26	1.98075e-25	DOWN
gga-miR-30e-5p	49.5779	52.3898	9.28912	10.9356	2.33392	8.93504e-26	8.14081e-25	UP
gga-miR-147	3.46392	3.18718	34.3181	25.768	-3.17536	9.04742e-25	8.1144e-24	DOWN
gga-miR-458a-3p	351.591	318.223	99.8581	100.181	1.74348	1.21374e-24	1.07183e-23	UP
gga-miR-6648-3p	5.84547	5.17919	32.7699	43.6169	-2.79259	2.64386e-24	2.29936e-23	DOWN
gga-miR-1798-5p	0	0.199233	7.35395	8.79878	-6.34118	7.81614e-24	6.69622e-23	DOWN
gga-let-7c-3p	100.563	98.0068	27.9964	27.0249	1.85158	1.34316e-23	1.13379e-22	UP
gga-let-7i	16538.9	19996.9	6514.9	6273.67	1.51445	2.40926e-23	2.00423e-22	UP
gga-miR-6665-5p	0	0.099562	6.45072	7.16467	-7.09543	4.78086e-22	3.92031e-21	DOWN
gga-miR-19b-3p	119.398	155.675	504.322	495.624	-1.86203	6.96366e-22	5.62977e-21	DOWN
gga-miR-1747-3p	0.21645	0.099562	6.83775	9.05014	-5.6518	1.15765e-21	9.22903e-21	DOWN
gga-miR-140-3p	1677.31	1364.33	5866.85	5094.63	-1.84952	1.20143e-21	9.44689e-21	DOWN
gga-miR-17-5p	1946.53	1797.89	624.306	700.384	1.49908	3.2185e-21	2.49652e-20	UP
gga-miR-2954	676.012	581.168	2072.64	2013.54	-1.70056	2.04219e-20	1.56296e-19	DOWN
gga-miR-1557	0.21645	0.199233	6.96691	13.0726	-5.59122	3.02015e-20	2.28101e-19	DOWN
gga-miR-148a-3p	235343	224871	93492	93720.5	1.29763	3.3091e-20	2.46678e-19	UP
gga-miR-1736-3p	0.86604	0.099562	9.16011	14.0781	-4.58893	3.40355e-20	2.50466e-19	DOWN
gga-miR-460b-3p	0.324795	0	7.999	6.66196	-5.49631	4.85057e-20	3.52434e-19	DOWN
gga-miR-184-3p	57.3718	40.5373	9.16011	6.28493	2.6643	5.99992e-20	4.30494e-19	UP
gga-miR-551-3p	0	0.099562	5.1606	10.8099	-7.3256	6.94876e-19	4.92418e-18	DOWN
gga-miR-140-5p	877.896	1016.12	359.05	301.799	1.51906	8.80048e-19	6.16034e-18	UP
gga-miR-125b-3p	904.742	767.421	2422.53	2806.69	-1.64488	1.09976e-18	7.6056e-18	DOWN
novel.75	0	0	12.6436	5.53071	#NAME?	1.44872e-18	9.89961e-18	DOWN
gga-miR-218-5p	1563.87	1371	530.254	576.07	1.40752	3.14881e-18	2.12638e-17	UP
novel.56	0	1.09562	9.0311	11.3128	-4.21478	7.91937e-18	5.28572e-17	DOWN
gga-miR-30c-2-3p	195.93	166.333	61.0243	64.734	1.52638	9.65503e-18	6.3701e-17	UP
gga-miR-106-3p	424.334	456.668	133.402	178.993	1.49578	3.9788e-17	2.59526e-16	UP
gga-miR-211	3.89694	3.98401	18.1912	22.2484	-2.35933	1.73218e-16	1.11716e-15	DOWN
gga-miR-29c-3p	33.0158	15.2389	2.19319	1.38261	3.75433	1.87954e-16	1.19873e-15	UP
gga-miR-1747-5p	31.2839	28.8841	7.22494	8.42175	1.94314	5.51559e-16	3.47907e-15	UP
gga-miR-29a-5p	1.73196	2.19124	12.7726	13.0726	-2.71979	7.65498e-16	4.77604e-15	DOWN
novel.26	3.68049	3.28686	17.1591	28.4075	-2.7093	1.52505e-15	9.41266e-15	DOWN
gga-miR-1677-3p	5.30423	6.07557	0.387034	0.125678	4.47218	2.41778e-15	1.47639e-14	UP
novel.60	0	0	4.51555	4.14796	#NAME?	3.35944e-15	2.02981e-14	DOWN
gga-miR-16-1-3p	20.3507	16.2348	4.12851	2.89103	2.38182	6.54123e-15	3.91111e-14	UP
gga-miR-460b-5p	5.6289	5.87645	25.287	22.7512	-2.06188	1.97501e-14	1.16872e-13	DOWN
gga-miR-17-3p	3.24747	4.38237	16.385	22.8769	-2.36341	3.10613e-14	1.8193e-13	DOWN
novel.22	0	0	3.22543	4.52514	#NAME?	1.75672e-13	1.01854e-12	DOWN
gga-miR-1559-3p	6.81962	9.26287	0.903079	1.13125	2.98287	1.98779e-13	1.14099e-12	UP
gga-miR-92-3p	5903.99	5625.03	12553	14432.8	-1.22693	2.34853e-13	1.33471e-12	DOWN
novel.41	4.54641	2.88839	0	0	Inf	7.88951e-13	4.43978e-12	UP
gga-miR-3525	6.92796	6.67327	0.774068	0.879893	3.03974	8.7977e-13	4.90279e-12	UP
gga-miR-33-5p	23.9229	17.6292	75.345	64.4826	-1.75066	1.22176e-12	6.74315e-12	DOWN
novel.81	0	0	3.35445	3.64525	#NAME?	2.95609e-12	1.616e-11	DOWN
novel.83	0	0	5.1606	2.89103	#NAME?	2.99226e-12	1.62034e-11	DOWN
gga-miR-3529	43.949	30.5773	11.0953	8.6731	1.91455	3.09731e-12	1.66155e-11	UP
novel.67	0	0	5.1606	2.89103	#NAME?	3.27574e-12	1.741e-11	DOWN
gga-miR-1786	8.2269	9.56166	28.6414	31.55	-1.75861	3.43852e-12	1.81074e-11	DOWN
gga-miR-1467-3p	0.757696	1.19518	6.96691	8.04457	-2.94239	3.67435e-12	1.91734e-11	DOWN
gga-miR-460a-5p	0.541245	0.298795	4.64456	6.1591	-3.68492	3.85639e-12	1.99421e-11	DOWN
gga-miR-19a-3p	99.3722	172.408	455.683	439.94	-1.72045	4.51105e-12	2.31192e-11	DOWN
gga-miR-1604	4.32996	3.78477	0.129011	0.251356	4.41508	1.04449e-11	5.30562e-11	UP
novel.3	0	0	3.09642	3.77093	#NAME?	1.13861e-11	5.73302e-11	DOWN
gga-miR-23b-5p	5.19588	5.07963	0.774068	0.251356	3.32492	1.27807e-11	6.37925e-11	UP
gga-miR-199-3p	1398.46	1007.26	509.999	446.476	1.33067	1.60166e-11	7.92545e-11	UP
gga-let-7g-3p	3.24747	2.2908	12.3855	13.3239	-2.21479	1.89192e-11	9.28172e-11	DOWN
gga-miR-365-2-5p	5.84547	8.06769	22.3197	27.0249	-1.82644	1.92564e-11	9.3671e-11	DOWN
gga-miR-2131-5p	63.0007	79.6804	168.107	176.227	-1.27102	4.88215e-11	2.35492e-10	DOWN
gga-miR-30a-3p	429.206	410.852	201.651	212.805	1.01927	5.67598e-11	2.71501e-10	UP
gga-miR-19a-5p	0	0.199233	3.09642	3.77093	-5.10722	8.8194e-11	4.18375e-10	DOWN
gga-miR-1625-5p	13.8558	17.5297	4.90258	4.14796	1.79402	1.55215e-10	7.30272e-10	UP
gga-miR-1756a	0.108225	0	4.90258	2.76536	-6.14673	1.87035e-10	8.7283e-10	DOWN
gga-miR-6548-3p	0.324795	0	3.87049	3.64525	-4.53231	2.47898e-10	1.14753e-09	DOWN
gga-miR-1661	0.108225	0.298795	3.22543	4.02228	-4.15435	3.42698e-10	1.57367e-09	DOWN
gga-miR-193b-3p	12.4486	5.47798	47.4777	39.5946	-2.28011	4.70192e-10	2.14199e-09	DOWN
gga-miR-196-5p	59.3203	71.1147	12.3855	26.145	1.75926	5.39231e-10	2.43716e-09	UP
gga-miR-130c-5p	3.78872	4.88039	16.127	14.9579	-1.84226	5.78365e-10	2.5936e-09	DOWN
gga-miR-1306-3p	20.7838	18.9241	6.45072	7.66753	1.49186	1.04517e-09	4.65062e-09	UP
gga-miR-1454	15.0465	19.8205	42.9621	53.0442	-1.46127	1.09995e-09	4.85671e-09	DOWN
gga-miR-30b-5p	504.871	294.319	1268.48	1168.48	-1.60847	1.15319e-09	5.0529e-09	DOWN
gga-miR-1635	1.73196	1.992	7.74098	9.17582	-2.18355	2.98971e-09	1.30007e-08	DOWN
gga-miR-6557-3p	4.11339	4.78083	0.516045	0.754214	2.80775	3.42774e-09	1.47934e-08	UP
gga-miR-128-1-5p	38.3199	37.7485	78.1834	108.225	-1.2931	6.78549e-09	2.88509e-08	DOWN
gga-miR-301a-5p	4.22174	2.19124	13.5466	13.0726	-2.0534	7.09956e-09	2.99643e-08	DOWN
gga-miR-34a-5p	408.855	308.462	175.848	160.892	1.09097	8.20273e-09	3.43676e-08	UP
gga-let-7k-3p	57.48	75.9952	30.0607	31.4243	1.11826	1.05274e-08	4.37879e-08	UP
gga-miR-204	9.09282	9.56166	23.9969	24.8881	-1.38987	2.57364e-08	1.06278e-07	DOWN
gga-miR-107-3p	243.235	219.221	464.972	471.49	-1.01791	4.09515e-08	1.6671e-07	DOWN
gga-miR-27b-5p	54.9903	57.0711	115.727	115.893	-1.04747	4.12904e-08	1.66906e-07	DOWN
gga-miR-205a	13.964	13.3464	4.38654	5.53071	1.46144	5.56268e-08	2.23285e-07	UP
novel.25	0	0	2.70939	2.514	#NAME?	5.65166e-08	2.25281e-07	DOWN
gga-miR-6544-5p	0.64947	0.996057	4.51555	4.90218	-2.51683	6.47491e-08	2.56317e-07	DOWN
novel.47	0	0	3.09642	2.2625	#NAME?	6.53881e-08	2.57074e-07	DOWN
gga-miR-34a-3p	3.0309	2.68927	9.93417	9.67867	-1.77767	6.82869e-08	2.66644e-07	DOWN
gga-miR-1724	0	0.298795	2.8384	3.26807	-4.35311	8.67077e-08	3.36285e-07	DOWN
gga-miR-32-3p	4.43819	5.17919	13.2886	15.0837	-1.56077	8.82808e-08	3.40089e-07	DOWN
gga-miR-9-5p	15.3713	22.2109	5.67665	7.79321	1.48032	1.11376e-07	4.26199e-07	UP
novel.19	0	0	1.93517	3.39389	#NAME?	1.54599e-07	5.8768e-07	DOWN
gga-miR-1451-5p	99.3722	70.3179	37.9305	40.6002	1.11157	1.55961e-07	5.88958e-07	UP
novel.91	1.94853	2.49003	0	0	Inf	1.61288e-07	6.05093e-07	UP
novel.86	1.94853	2.49003	0	0	Inf	1.70264e-07	6.34621e-07	UP
gga-miR-18b-5p	12.5569	12.4501	26.8353	38.8404	-1.39303	1.96477e-07	7.276e-07	DOWN
gga-miR-6670-5p	1.62374	3.18718	0	0	Inf	1.99635e-07	7.34553e-07	UP
gga-miR-20b-3p	0.43302	0.697152	3.74148	4.14796	-2.80338	2.02922e-07	7.41894e-07	DOWN
gga-miR-1700	0.21645	0.099562	2.8384	3.26807	-4.27229	2.1905e-07	7.95788e-07	DOWN
gga-miR-1655-5p	0.757696	0.59759	3.48346	5.65639	-2.75357	2.21804e-07	8.00725e-07	DOWN
gga-miR-15b-3p	6.49494	8.8644	17.6752	27.6534	-1.5613	4.12097e-07	1.46015e-06	DOWN
gga-miR-146a-3p	2.16498	1.992	0	0	Inf	5.84938e-07	2.03488e-06	UP
novel.40	1.40729	1.79277	6.57973	6.1591	-1.99306	5.83662e-07	2.03488e-06	DOWN
gga-miR-1727	4.22174	2.49003	0.516045	0.377035	2.90983	1.49953e-06	5.18514e-06	UP
gga-miR-3607-5p	1.29894	0.498028	4.38654	4.65082	-2.33034	2.37762e-06	8.12355e-06	DOWN
novel.39	5.08766	4.5816	0	1.50843	2.68036	4.14364e-06	1.40737e-05	UP
gga-miR-15c-3p	6.92796	8.06769	2.70939	2.76536	1.45368	4.74066e-06	1.60067e-05	UP
gga-miR-6570-5p	0.108225	0.398357	2.06418	4.14796	-3.61622	5.18144e-06	1.73927e-05	DOWN
novel.30	0	0	1.41912	2.76536	#NAME?	8.70631e-06	2.87208e-05	DOWN
gga-miR-429-3p	9.74241	2.39036	0.903079	0.251356	3.39365	8.93229e-06	2.92979e-05	UP
novel.72	0	0	2.06418	1.88546	#NAME?	9.01013e-06	2.93853e-05	DOWN
novel.64	0	0	2.06418	1.88546	#NAME?	9.75092e-06	3.16216e-05	DOWN
gga-miR-6615-5p	0.324795	0.498028	4.90258	2.13682	-3.0968	1.05786e-05	3.41129e-05	DOWN
gga-miR-1698	0.86604	0.498028	2.96741	3.89661	-2.33114	2.45601e-05	7.87569e-05	DOWN
gga-miR-1801	0.541245	0.896385	2.58038	4.7765	-2.3554	2.59391e-05	8.226e-05	DOWN
novel.93	0	0	1.67715	1.88546	#NAME?	2.80082e-05	8.83336e-05	DOWN
novel.88	0	0	1.67715	1.88546	#NAME?	2.88842e-05	9.05986e-05	DOWN
gga-miR-1397-5p	0	0	1.29011	2.63968	#NAME?	3.01527e-05	9.40632e-05	DOWN
novel.37	0	0	1.67715	1.88546	#NAME?	3.07174e-05	9.53069e-05	DOWN
novel.13	0	0	1.67715	1.88546	#NAME?	3.21545e-05	9.92294e-05	DOWN
novel.2	0	0	1.67715	1.88546	#NAME?	3.26709e-05	0.000100284	DOWN
gga-miR-214	390.344	256.571	663.656	638.541	-1.0093	3.31091e-05	0.000101088	DOWN
gga-miR-1708	2.05676	1.89244	0.258023	0	3.93599	4.17844e-05	0.000126901	UP
gga-miR-1805-3p	1.29894	1.79277	0	0	Inf	5.91425e-05	0.000178128	UP
novel.49	0	0	1.93517	1.50843	#NAME?	5.92724e-05	0.000178128	DOWN
gga-miR-133c-3p	6.81962	5.67722	2.70939	1.88546	1.44347	6.37696e-05	0.000190644	UP
gga-miR-454-5p	0	0	1.67715	1.63411	#NAME?	9.08295e-05	0.000267365	DOWN
novel.50	0	0	1.29011	2.13682	#NAME?	9.43235e-05	0.000276233	DOWN
gga-miR-1663-5p	1.19072	1.19518	3.74148	4.27364	-1.74819	0.000136195	0.000396832	DOWN
novel.46	0	0	1.54814	1.63411	#NAME?	0.000147943	0.000428886	DOWN
gga-miR-1619	0.21645	0.199233	1.54814	3.64525	-3.64312	0.000175838	0.00050719	DOWN
novel.89	1.19072	1.59365	0	0	Inf	0.000188351	0.000535215	UP
gga-miR-6675-3p	3.0309	2.88839	0.774068	1.00557	1.73384	0.000290091	0.000820256	UP
gga-miR-1434	1.51551	1.59365	0.129011	0	4.59095	0.000309429	0.000866421	UP
gga-miR-107-5p	0	0	1.03209	2.13682	#NAME?	0.000346359	0.000965097	DOWN
gga-miR-181b-1-3p	0.974265	0.697152	3.61247	2.76536	-1.93199	0.000388957	0.00107856	DOWN
gga-miR-30b-3p	13.0981	10.7568	1.93517	6.78764	1.45142	0.000428951	0.00118374	UP
gga-miR-190a-3p	0.64947	0.099562	2.45137	2.76536	-2.80004	0.000460755	0.00126542	DOWN
novel.45	1.40729	1.19518	0	0	Inf	0.000576051	0.00156708	UP
novel.35	1.40729	1.19518	0	0	Inf	0.000657177	0.00177099	UP
gga-miR-1712-3p	6.38672	5.77678	2.8384	3.01671	1.05479	0.00106891	0.00284054	UP
gga-miR-1452	0	0.398357	1.93517	1.88546	-3.26168	0.00109094	0.00288572	DOWN
novel.54	1.29894	1.09562	0	0	Inf	0.00115461	0.00304011	UP
gga-miR-6656-5p	0	0	1.54814	1.13125	#NAME?	0.00141837	0.00371755	DOWN
novel.59	0	0	1.41912	1.25693	#NAME?	0.00143332	0.00373967	DOWN
novel.23	1.19072	1.09562	0	0	Inf	0.00165993	0.00431131	UP
gga-miR-1666	1.08249	1.89244	0.129011	0.125678	3.54605	0.00169615	0.00438553	UP
gga-miR-460a-3p	0	0	1.41912	1.13125	#NAME?	0.00205451	0.00528828	DOWN
gga-miR-223	5.08766	2.39036	1.67715	0.628536	1.69746	0.00272045	0.00690947	UP
gga-miR-1707	2.27321	1.39441	0	0.502858	2.86662	0.00282353	0.00713967	UP
gga-miR-6548-5p	0.108225	0	0.903079	2.13682	-4.81192	0.00285803	0.00719522	DOWN
gga-miR-449c-5p	0.108225	0	1.54814	1.25693	-4.69593	0.00324613	0.00813659	DOWN
gga-miR-1561	1.19072	0.896385	0	0	Inf	0.00380062	0.00948502	UP
gga-miR-1728-3p	0.541245	0.498028	1.93517	2.38818	-2.05657	0.0048515	0.0120033	DOWN
gga-miR-1329-5p	4.22174	2.58959	1.29011	1.50843	1.28326	0.00499804	0.0123128	UP
gga-miR-3538	4.65464	1.79277	1.41912	0.125678	2.0613	0.00685136	0.0164547	UP
gga-miR-144-5p	0	0.199233	1.1611	1.75979	-3.87388	0.00756451	0.0180918	DOWN
gga-miR-1706	0.64947	1.79277	0	0.125678	4.2804	0.00805985	0.0191172	UP
gga-miR-449b-5p	0	0	1.1611	0.628536	#NAME?	0.0130466	0.0303188	DOWN
gga-miR-205b	0	0	0.516045	1.25693	#NAME?	0.0142084	0.0328857	DOWN
gga-miR-1685-3p	0	0	0.774068	0.879893	#NAME?	0.0145103	0.0334495	DOWN
gga-miR-1774	2.05676	0.996057	0.387034	0.125678	2.57392	0.0146704	0.0336832	UP
gga-miR-1650	2.38143	0.697152	0.387034	0	2.99173	0.0148234	0.0337644	UP
gga-miR-6546-5p	0	0.199233	1.1611	1.50843	-3.74406	0.0148163	0.0337644	DOWN
gga-miR-1716	2.05676	3.08762	0.774068	1.50843	1.17238	0.0160119	0.0363274	UP
gga-miR-1628	0	0.099562	1.03209	1.13125	-4.44152	0.0171483	0.0387524	DOWN
gga-miR-1764-5p	0.108225	0	0.903079	1.25693	-4.31893	0.0173785	0.0391187	DOWN
gga-miR-6568-5p	0	0	1.1611	0.502858	#NAME?	0.0178908	0.0401145	DOWN
miRNA_id	IM-Preadipocyte2-1_Tpm	IM-Preadipocyte2-2_Tpm	IM-Adipocyte1_Tpm	IM-Adipocyte2_Tpm	log2FC	Pvalue	Qvalue	updown
gga-miR-146b-5p	55.0897	52.5413	468.537	421.497	-3.04777	3.36329e-187	1.73209e-184	DOWN	IM-Pre_vs_IMAd
gga-miR-147	34.3181	25.768	275.552	295.161	-3.24766	1.12545e-147	2.89803e-145	DOWN
gga-miR-34a-5p	175.848	160.892	369.169	367.488	-1.12936	7.46652e-64	7.69052e-62	DOWN
gga-miR-1559-5p	1818.47	2189.77	382.107	389.016	2.37794	6.90238e-57	5.07818e-55	UP
gga-miR-218-5p	530.254	576.07	117.246	117.555	2.23626	4.49899e-49	2.89623e-47	UP
gga-miR-100-3p	492.968	651.111	94.6956	91.3055	2.6208	3.96238e-43	2.26736e-41	UP
gga-miR-184-3p	9.16011	6.28493	30.9064	29.3651	-1.96433	2.90966e-42	1.49847e-40	DOWN
gga-miR-301a-3p	189.911	226.38	38.9025	38.8072	2.42143	1.28702e-41	6.02561e-40	UP
gga-miR-148a-5p	3806.73	4654.82	878.136	993.597	2.17655	1.1153e-40	4.78649e-39	UP
gga-miR-205a	4.38654	5.53071	19.586	18.1289	-1.92712	1.1399e-33	4.51575e-32	DOWN
gga-miR-6542-3p	30.4477	35.5723	3.3242	3.3992	3.29564	3.35048e-32	1.15033e-30	UP
gga-miR-30a-3p	201.651	212.805	53.6369	52.4039	1.9666	9.1728e-29	2.48631e-27	UP
gga-miR-30e-5p	9.28912	10.9356	22.8204	28.1376	-1.33319	1.34928e-27	3.47441e-26	DOWN
gga-miR-135a-5p	25.5451	28.1561	2.96485	2.92706	3.18815	5.61717e-27	1.37754e-25	UP
gga-miR-3529	11.0953	8.6731	23.629	24.644	-1.28802	1.2994e-26	3.04177e-25	DOWN
gga-miR-128-1-5p	78.1834	108.225	16.6211	16.2405	2.50399	7.43593e-25	1.59563e-23	UP
gga-miR-153-5p	24.6419	26.6478	3.05469	1.2275	3.58225	3.25584e-23	6.21022e-22	UP
gga-miR-1560-5p	8.12802	9.93003	0.0898357	0.18884	6.01791	1.7547e-22	3.11611e-21	UP
gga-let-7c-3p	27.9964	27.0249	3.95311	3.68242	2.84919	1.84621e-22	3.16933e-21	UP
gga-miR-130c-5p	16.127	14.9579	1.168	1.60518	3.4866	6.57723e-21	1.06301e-19	UP
gga-miR-15b-3p	17.6752	27.6534	1.97659	2.1717	3.44983	1.14218e-19	1.78249e-18	UP
gga-miR-92-5p	34.9633	41.9828	5.92971	7.83698	2.48267	3.27849e-19	4.96595e-18	UP
gga-miR-1557	6.96691	13.0726	0.179671	0.37768	5.16811	8.26129e-17	1.18182e-15	UP
gga-miR-15c-5p	2855.11	3670.23	997.988	1073.67	1.65527	3.04443e-16	4.23752e-15	UP
gga-miR-301b-3p	195.071	195.962	60.1056	66.2838	1.62942	1.08721e-15	1.47346e-14	UP
gga-miR-1467-5p	19.4813	22.7512	2.06643	3.77688	2.8535	1.19425e-15	1.57702e-14	UP
gga-miR-6615-5p	4.90258	2.13682	12.9376	10.9529	-1.76291	1.25043e-15	1.60993e-14	DOWN
gga-miR-222b-3p	2.32235	2.514	7.09771	7.176	-1.56137	7.41125e-15	8.87626e-14	DOWN
gga-let-7a-2-3p	62.5726	88.9935	17.9688	15.2018	2.19197	2.12487e-14	2.48706e-13	UP
gga-miR-130a-5p	78.8285	94.1471	25.4258	25.3994	1.76695	3.12505e-14	3.57645e-13	UP
gga-miR-30c-2-3p	61.0243	64.734	19.3165	16.9015	1.79588	4.40788e-13	4.54012e-12	UP
gga-miR-455-3p	73.9259	69.5105	21.5626	21.3393	1.7413	5.62809e-13	5.68327e-12	UP
gga-miR-365-2-5p	22.3197	27.0249	5.30079	5.09876	2.24637	1.89319e-12	1.80554e-11	UP
gga-miR-1635	7.74098	9.17582	0.628919	1.03866	3.34263	4.20161e-12	3.86398e-11	UP
novel.52	11.3533	9.67867	0	1.41634	3.89234	1.85128e-11	1.67265e-10	UP
novel.31	11.2243	11.5641	1.52734	0	3.8992	2.40238e-11	2.13314e-10	UP
novel.3	3.09642	3.77093	0	0	Inf	4.97568e-11	4.27079e-10	UP
gga-miR-301a-5p	13.5466	13.0726	2.51561	2.36054	2.44865	1.08234e-10	9.13778e-10	UP
gga-miR-1456-5p	209.134	225.626	82.2971	70.5328	1.50829	5.30688e-10	4.33816e-09	UP
gga-miR-301b-5p	8.38604	11.4385	1.61718	1.2275	2.80095	5.6323e-10	4.53224e-09	UP
gga-miR-1560-3p	14.0627	15.0837	2.78518	3.21036	2.28136	6.9507e-10	5.5071e-09	UP
gga-miR-2131-5p	168.107	176.227	65.4064	65.3396	1.39704	3.06187e-09	2.31891e-08	UP
gga-miR-27b-5p	115.727	115.893	44.0236	40.2235	1.45906	5.7799e-09	4.31398e-08	UP
gga-miR-1744-3p	0.387034	1.13125	2.69535	4.43778	-2.23209	6.0206e-09	4.42944e-08	DOWN
novel.25	2.70939	2.514	0	0	Inf	1.92643e-08	1.35905e-07	UP
gga-miR-181a-3p	1087.47	1178.03	474.646	489.67	1.23226	6.99612e-08	4.74079e-07	UP
novel.19	1.93517	3.39389	0	0	Inf	8.93366e-08	5.94689e-07	UP
gga-miR-1664-3p	0.516045	0.125678	1.97659	2.26608	-2.72495	2.77454e-07	1.78611e-06	DOWN
gga-miR-1801	2.58038	4.7765	0.269507	0	4.7707	3.74231e-07	2.37937e-06	UP
gga-miR-26a-3p	30.4477	25.6423	8.80472	8.21466	1.72056	7.04538e-07	4.42484e-06	UP
gga-miR-3525	0.774068	0.879893	3.23436	2.07724	-1.68322	1.39868e-06	8.61338e-06	DOWN
gga-miR-1663-5p	3.74148	4.27364	0.359343	0.472139	3.26897	1.66909e-06	1.01127e-05	UP
gga-miR-1698	2.96741	3.89661	0.0898357	0.37768	3.87597	1.74305e-06	1.0438e-05	UP
gga-miR-455-5p	1081.15	1058.37	475.455	452.468	1.20521	1.93785e-06	1.14712e-05	UP
gga-miR-1798-5p	7.35395	8.79878	1.70702	1.69956	2.24538	3.20492e-06	1.85453e-05	UP
gga-miR-1747-3p	6.83775	9.05014	1.61718	1.69956	2.26009	5.9664e-06	3.4141e-05	UP
novel.72	2.06418	1.88546	0	0	Inf	1.29972e-05	7.2756e-05	UP
novel.16	0	0	1.34767	1.2275	#NAME?	1.59499e-05	8.83248e-05	DOWN
novel.64	2.06418	1.88546	0	0	Inf	1.68607e-05	9.23749e-05	UP
gga-miR-6701-3p	0.516045	0.377035	1.61718	2.07724	-2.04849	1.88485e-05	0.000102179	DOWN
gga-miR-206	0.645057	1.38261	3.14452	2.07724	-1.36472	2.26193e-05	0.000121343	DOWN
gga-miR-1786	28.6414	31.55	11.5899	8.6868	1.56974	2.55178e-05	0.000135481	UP
gga-miR-3523	319.313	428.501	155.161	127.28	1.40473	2.66109e-05	0.000139843	UP
gga-miR-6648-3p	32.7699	43.6169	14.1055	13.7856	1.45352	6.51732e-05	0.000335642	UP
gga-miR-1625-5p	4.90258	4.14796	0.80859	0.849819	2.4482	7.99084e-05	0.000403459	UP
novel.50	1.29011	2.13682	0	0	Inf	0.000114422	0.000566606	UP
gga-miR-1700	2.8384	3.26807	0.449247	0.37768	2.88451	0.000172859	0.000839832	UP
novel.79	1.67715	1.63411	0	0	Inf	0.000202081	0.000972632	UP
gga-miR-1458	1.80616	5.40503	0.269507	0.37768	3.47798	0.000233574	0.00110356	UP
gga-miR-551-3p	5.1606	10.8099	1.79685	1.69956	2.19146	0.000237854	0.00110356	UP
novel.85	1.93517	1.38261	0	0	Inf	0.000237079	0.00110356	UP
gga-miR-135a-3-3p	2.06418	2.63968	0.269507	0.0944585	3.69197	0.00025907	0.00119126	UP
gga-miR-1724	2.8384	3.26807	0.539083	0.37768	2.73572	0.00029441	0.00133001	UP
gga-miR-454-5p	1.67715	1.63411	0	0.0944585	5.13155	0.000570308	0.00248906	UP
gga-miR-205b	0.516045	1.25693	1.34767	3.49358	-1.44921	0.000587718	0.00254349	DOWN
gga-miR-6665-5p	6.45072	7.16467	1.168	2.36054	1.94809	0.000644808	0.0027673	UP
gga-miR-456-3p	3251.97	3428.77	1630.94	1613.76	1.04192	0.000661963	0.00281745	UP
gga-miR-460b-5p	25.287	22.7512	6.64846	10.2919	1.50372	0.000683073	0.00288346	UP
gga-miR-130b-5p	379.693	391.044	180.047	186.01	1.07417	0.000757993	0.00317371	UP
gga-miR-6677-5p	0.387034	1.63411	1.61718	3.1159	-1.22761	0.00146555	0.00608675	DOWN
novel.59	1.41912	1.25693	0	0	Inf	0.00179697	0.00740351	UP
gga-miR-6599-3p	1.1611	2.2625	0.0898357	0.0944585	4.21543	0.00198801	0.00812561	UP
gga-miR-15c-3p	2.70939	2.76536	0.359343	0.566521	2.56392	0.00207509	0.00841472	UP
gga-miR-222a	15851.8	18863.7	8753.06	8101.17	1.04247	0.00270803	0.0108111	UP
gga-miR-1a-3p	14.0627	12.0669	4.67187	4.90992	1.44731	0.00319353	0.0126513	UP
gga-miR-16-2-3p	12.7726	8.29607	3.59377	3.21036	1.63061	0.00364184	0.0143172	UP
gga-miR-19a-5p	3.09642	3.77093	0.628919	0.944201	2.12613	0.00399992	0.0156057	UP
gga-miR-1805-3p	0	0	0.80859	0.660979	#NAME?	0.00446969	0.0170732	DOWN
gga-miR-460b-3p	7.999	6.66196	1.52734	2.92706	1.71868	0.00447549	0.0170732	UP
gga-miR-24-5p	4.51555	4.65082	1.34767	1.2275	1.83168	0.00504972	0.018845	UP
gga-miR-18a-3p	15.8688	24.3852	7.54688	7.55369	1.41453	0.00527653	0.0194101	UP
gga-miR-1662	0.129011	0.754214	1.61718	1.03866	-1.58831	0.00545383	0.01992	DOWN
gga-miR-16-1-3p	4.12851	2.89103	0.718754	1.03866	1.99792	0.00594386	0.0214062	UP
gga-miR-16c-5p	166.688	177.484	82.1174	85.9235	1.03432	0.00636072	0.0227484	UP
gga-miR-181b-2-3p	2.19319	1.13125	0.179671	0.0944585	3.60018	0.0071447	0.025376	UP
gga-miR-1653	0.903079	1.75979	0.0898357	0	4.88955	0.00752865	0.0262557	UP
novel.15	0	2.2625	0	0	Inf	0.0075963	0.0262557	UP
novel.28	0	2.2625	0	0	Inf	0.0075963	0.0262557	UP
novel.32	0	2.2625	0	0	Inf	0.0075963	0.0262557	UP
gga-miR-1559-3p	0.903079	1.13125	0	0	Inf	0.00811506	0.0278617	UP
gga-miR-1467-3p	6.96691	8.04457	2.60551	2.64376	1.51588	0.00829347	0.0282857	UP
gga-miR-204	23.9969	24.8881	10.3321	10.8584	1.20597	0.00992344	0.0334024	UP
gga-miR-1397-5p	1.29011	2.63968	0.269507	0.18884	3.09994	0.0102534	0.0342889	UP
gga-miR-6516-5p	0.645057	0.125678	0.80859	1.60518	-1.64698	0.0110811	0.0368178	DOWN
novel.42	0	2.01114	0	0	Inf	0.0112942	0.0372852	UP
novel.20	0	0	0	1.13304	#NAME?	0.0139874	0.0450219	DOWN
novel.48	0	1.88546	0	0	Inf	0.0139874	0.0450219	UP
novel.53	0	0	0	1.13304	#NAME?	0.0139874	0.0450219	DOWN
novel.92	0	1.75979	0	0	Inf	0.0139874	0.0450219	UP
gga-miR-1737	4.25752	5.27921	1.61718	1.2275	1.74523	0.0145129	0.0464233	UP
gga-miR-18b-3p	3.87049	6.1591	1.61718	1.41634	1.7252	0.0154618	0.0491533	UP

## Sheet: Table S3
Table S2 Primer sequences for PCR and qRT-PCR.
Genes	Forward primer(5‘-3’)	Reverse primer(5‘-3’)	Product size(bp)	Tm()	Note
circFNDC3AL	GTGAGCCAGATTGTCCAGCT	TCAGCCTCTTCTTCAGGTGC	155	58	Divergent primer
circFNDC3AL	GCACCTGAAGAAGAGGCTGA	CCCTTGCTGTCCCTTTCCAT	142	58	Convergent primer
circFNDC3AL	GTGAGCCAGATTGTCCAGCT	TCAGCCTCTTCTTCAGGTGC	155	60	QPCR
circLCLAT1	TCCACGGACTACAGGATTCAC	CACCAAACCACAAGCAGCTC	119	56	Divergent primer
circLCLAT1	TTGAAGGAACACGCTTCGGA	ACTCTTGGCAGCACGTACAA	104	58	Convergent primer
circLCLAT1	TGGAATGTCTACGGGAAGCTAG	CGTACAAGCTGCCATTACTGTG	118	60	QPCR
circCLEC19A	CCTCCTATGACTACAACTACT	CGCTGACCTGATGCCAAT	251	58	Divergent primer
circCLEC19A	TGCCTACTCGTGCCCTCTT	CGCTGACCTGATGCCAAT	127	58	Convergent primer
circCLEC19A	CCTCCTATGACTACAACTACT	CGCTGACCTGATGCCAAT	251	60	QPCR
circARMH1	AGGCTGAAGAATTGGCCTCC	TCTTTGGCTCGTGCTTTCCT	175	56	Divergent primer
circARMH1	AAGGAGTCAGCAGAAGTGGC	ATGCTGGCATTTCTCTGGCT	110	56	Convergent primer
circARMH1	AGGCTGAAGAATTGGCCTCC	TCTTTGGCTCGTGCTTTCCT	175	60	QPCR
circHSPG2	CTGGACCTCAACTGCGTCAT	CTGGGCTGGATTGTCACCAT	209	58	Divergent primer
circHSPG2	GTGACAGCAGCTGACTCAGG	CTGGGCTGGATTGTCACCAT	92	58	Convergent primer
PPARG	GTGCAATCAAAATGGAGCC	CTTACAACCTTCACATGCAT	170	60	QPCR
GAPDH	AGAACATCATCCCAGCGT	AGCCTTCACTACCCTCTTG	184	60	QPCR
FASN	GCTAAGATGGCATTGCACGG	TGCCAGAGCCTCCACTATCT	143	60	QPCR
INSIG1	TTCAAGAAGTGGCCTCGGAC	CCTACGGTCACTCCTCCTGA	162	60	QPCR
PLIN2	TCTGTCTTCAAAGTTCCGTG	TCTTTCTGGCATACTCGATCA	131	60	QPCR
FOXO3	ATCTGAAACACTGCGTACGC	AACGAACCAACCCAACAAGC	158	60	QPCR
CPT1A	ATGGCTGGATGTTTGCTG	TCATAAGTGGCCGGACTG	186	60	QPCR
APOA5	TGACCAGTGACAAGGACAGC	ACGTAAGGGGACAGTTTCACTC	238	60	QPCR
CDK6	TGGCGGTGCTTTTTGCTAAG	AACAGAAATGGCTGCCTTGC	221	60	QPCR
LAMA2	AATGCCTGGACTGCAAACAC	TGGTCAAAATGGCACGTTGG	163	60	QPCR
ACSBG2	TCGGACGCTGATTCACAAAC	AATGCAGCCAGCCATCTTTG	134	60	QPCR
PTEN	GGCGGAACTTGCAATCCTCA	TGATATCACCGCATACCGGC	139	60	QPCR
ACSL1	GACCGGTCTGTGCGTTGTT	ACAAGTCGTGTGCTTGCATC	87	60	QPCR
ELOVL5	ATTGGGTGCCTTGTGGTCA	AGCTGGTCTGGAAGATTGTCA	180	60	QPCR
ACOT13	CTTTGGAACAGCAGCACAGTT	TTACAGGAACCCTTCACTGCC	151	60	QPCR
FADS2	TGGCTGCAACATGACTTTGG	TTGGGCTTAGCGTGATGTTG	146	60	QPCR
RUNX1T1	TTCCACAATGCCAGACTCAC	TGTTGGTGAATGGCTTGTGC	151	60	QPCR
IGF2BP1	AAACCGTCAATGAGCTGCAG	ATTTTGCGCTGTGCCATCTG	136	60	QPCR
MYH9	TGGAAAACAAGCCTGTGTGC	GCGCTTGGCAAAAGCTTTTC	135	60	QPCR
THBS1	TGCACGTATCATTGCGTTGC	TTTGGTGGGGCTTTATTGGC	79	60	QPCR
THBS2	AGCAGGTTTCCTTGGCAATG	ATGGCAAGCAATGGAAACCC	131	60	QPCR
FNDC3B	TGTTACGTGGGTTGCATTGC	TGTGCAGACCAACACTTCAC	238	60	QPCR
KIAA1462	AAAACCAACTCGAGCAGCAC	TTTCTGCGCCTCCTTTTTGG	241	60	QPCR
PDGFRA	ATGACAGCAAACAGGGCTTC	AATTTCAACCGGCAGCTGTG	140	60	QPCR
COL12A1	ACCATACGTTCCTGAAAGCG	ATCTTTTCCAGCGCATGTGC	149	60	QPCR
NOTCH1	TTACATCGGCAACCTGAAGC	TTTGGAATCCTTGCCGTTGC	91	60	QPCR
